# Supplementary material for: Comparative analysis of codon usage patterns of Plasmodium helical interspersed subtelomeric (PHIST) proteins
Source: Front Microbiol. 2023 Dec 14;14:1320060. doi: 10.3389/fmicb.2023.1320060 (PMC10752978; doi:10.3389/fmicb.2023.1320060)
Supplement: Supplementary file 2 [file Data_Sheet_2.XLSX]

## Sheet: Table S2
Table S2 The relative synonymous codon usage of PHIST proteins
	Subgroup	PHISTa																											PHISTa-like/PHIST												PHISTb
Amino acid	Codon	PF3D7_0102000	PF3D7_0115100	PF3D7_0402000	PF3D7_0424900	PF3D7_0425300	PF3D7_0425400	PF3D7_0601700	PF3D7_0800600	PF3D7_0831750	PF3D7_1000700	PF3D7_1001100	PF3D7_1001300	PF3D7_1100600	PF3D7_1149700	PF3D7_1253100	PF3D7_1253300	PF3D7_1253800	PF3D7_1253900	PF3D7_1301100	PF3D7_1301500	PF3D7_1372000	PF3D7_1400900	PF3D7_1477700	PF3D7_1478000	PF3D7_1478500	PF3D7_1479200	PF3D7_1479300	PF3D7_0425250	PF3D7_0831300	PF3D7_0831500	PF3D7_0831900	PF3D7_0832200	PF3D7_0832300	PF3D7_0832700	PF3D7_1201200	PF3D7_1301300	PF3D7_1372300	PF3D7_1477300	PF3D7_1477400	PF3D7_0201600	PF3D7_0401800	PF3D7_0402100	PF3D7_0424600	PF3D7_0424800	PF3D7_0532300	PF3D7_0532400	PF3D7_0601500	PF3D7_0631100
		RSCU	RSCU	RSCU	RSCU	RSCU	RSCU	RSCU	RSCU	RSCU	RSCU	RSCU	RSCU	RSCU	RSCU	RSCU	RSCU	RSCU	RSCU	RSCU	RSCU	RSCU	RSCU	RSCU	RSCU	RSCU	RSCU	RSCU	RSCU	RSCU	RSCU	RSCU	RSCU	RSCU	RSCU	RSCU	RSCU	RSCU	RSCU	RSCU	RSCU	RSCU	RSCU	RSCU	RSCU	RSCU	RSCU	RSCU	RSCU
Phe	UUU	1.71	1.85	2	1.78	1.64	2	2	2	2	1.71	1.8	2	1.82	1.67	1.88	1.56	1.75	1.56	1.75	1.88	1.73	1.75	1.6	1.9	2	1.73	1.75	1.56	1.69	1.71	1.57	1.82	1.83	1.69	2	2	1.56	1.64	1.58	1.57	1.7	1.94	1.56	1.85	1.83	1.67	1.88	1.88
	UUC	0.29	0.15	0	0.22	0.36	0	0	0	0	0.29	0.2	0	0.18	0.33	0.13	0.44	0.25	0.44	0.25	0.13	0.27	0.25	0.4	0.1	0	0.27	0.25	0.44	0.31	0.29	0.43	0.18	0.17	0.31	0	0	0.44	0.36	0.42	0.43	0.3	0.06	0.44	0.15	0.17	0.33	0.13	0.13
Leu	UUA	4.2	3.75	3.75	3.31	4.44	3	3.86	3.69	4.18	4	4.4	4	4.38	3.6	3.52	3.46	3.84	4.08	3.84	3.43	4.5	3.84	3.36	3.75	3.21	3.78	3.84	3.53	3.93	4.85	4.31	3.72	3.93	3.92	3.56	3.47	3.33	3.1	2.8	3.33	3.95	3.92	4.43	3.37	4	4.5	3.67	3.67
	UUG	0.6	0.75	1	1.24	0.67	0.55	0.43	0.69	0.55	0.44	0.6	0.8	0.69	0	0.62	0.92	0.24	0.72	0.72	0.86	0.75	0.72	0.96	1	1.07	0.44	0.72	1.06	0.52	0.23	0.56	1.24	0.83	0.69	0.22	0.95	0.89	0.83	1.8	1.07	1.02	0.92	0.78	1.17	0.53	0.94	0.67	0.67
	CUU	0.3	1.25	0.75	0.62	0.89	1.64	0.86	1.15	0.91	0.89	0.8	0.8	0.46	1.2	1.24	1.38	1.2	0.48	0.72	0.64	0.38	0.72	1.44	0.25	0.86	1.33	0.72	1.06	1.24	0.69	0.75	0.41	1.03	0.69	1.78	0.63	1.56	1.03	0.8	1.07	0.59	0.35	0.26	0.73	0.8	0.38	0.83	0.83
	CUC	0.3	0	0	0.41	0	0	0	0.23	0.18	0	0.2	0	0	0	0	0	0.24	0	0	0.43	0.19	0	0	0	0	0.22	0	0	0	0	0.19	0.21	0.21	0	0	0	0	0.41	0.2	0.27	0.15	0	0.52	0	0.13	0	0.5	0.5
	CUA	0	0	0.5	0.41	0	0.55	0.64	0	0.18	0.22	0	0.4	0.46	1.2	0.62	0.23	0.48	0.72	0.72	0.64	0.19	0.72	0.24	1	0.64	0.22	0.72	0.35	0.21	0.23	0.19	0.41	0	0.46	0.44	0.63	0.22	0.41	0.4	0.27	0.15	0.35	0	0.59	0.53	0	0.33	0.33
	CUG	0.6	0.25	0	0	0	0.27	0.21	0.23	0	0.44	0	0	0	0	0	0	0	0	0	0	0	0	0	0	0.21	0	0	0	0.1	0	0	0	0	0.23	0	0.32	0	0.21	0	0	0.15	0.46	0	0.15	0	0.19	0	0
Ile	AUU	1.13	1.1	1.2	1.29	1.26	1.24	0.95	1.1	1.13	0.92	1.29	1.27	1.3	1.5	1.15	1	1.33	0.88	0.91	1.17	1.15	0.91	1.04	1.13	0.95	1.32	0.91	0.67	1.7	0.72	1.3	1.24	1	1	0.45	1.24	0.92	1.58	1.41	1.22	1.26	0.98	1.36	0.63	1.09	1.63	1.14	1.18
	AUC	0	0.2	0	0.29	0.16	0.18	0	0.2	0.13	0.12	0.14	0.12	0	0	0	0.25	0.33	0.13	0.13	0.17	0.23	0.13	0.46	0.75	0	0.36	0.13	0.17	0.17	0	0.13	0	0	0.25	0.45	0.18	0.23	0.16	0.09	0.22	0.16	0.28	0.27	0.38	0.41	0.09	0.12	0.12
	AUA	1.88	1.7	1.8	1.43	1.58	1.59	2.05	1.7	1.75	1.96	1.57	1.62	1.7	1.5	1.85	1.75	1.33	2	1.96	1.67	1.62	1.96	1.5	1.13	2.05	1.32	1.96	2.17	1.13	2.28	1.57	1.76	2	1.75	2.1	1.59	1.85	1.26	1.5	1.56	1.58	1.74	1.36	2	1.5	1.29	1.74	1.71
Val	GUU	1.87	2	0.95	1.87	1.82	2.86	1.82	2	2.32	1.6	2	1.33	2	2.67	2.29	1.71	1.54	1.87	1.75	2.67	1.85	1.75	2.74	0.33	1.23	1.23	1.75	0.8	1.52	1.33	1.2	1.41	0.5	2.55	1.71	2.18	1.71	1.67	2.33	2.12	2.4	1.39	1.85	2.25	1.63	1.21	0.89	0.89
	GUC	0	0	0.19	0.27	0	0.57	0	0	0	0	0.2	0	0	0	0	0	0	0.27	0.25	0	0	0.25	0.21	0.33	0.31	0.31	0.25	0	0.19	0.27	0	0.24	0	0	0	0	0	0	0	0.24	0.4	0	0.31	0.25	0.3	0.12	0	0
	GUA	1.6	1.33	2.48	1.07	2.18	0.57	2.18	1.33	1.26	2.4	1.6	1.67	1.67	0	1.14	1.71	2.46	1.87	2	1.33	1.54	2	0.84	3	2.15	2.46	2	2.4	1.71	2.4	2.4	2.12	2.5	1.09	2.29	1.45	1.71	1.67	1	1.41	1.2	1.91	1.85	1	1.93	2.42	2	2
	GUG	0.53	0.67	0.38	0.8	0	0	0	0.67	0.42	0	0.2	1	0.33	1.33	0.57	0.57	0	0	0	0	0.62	0	0.21	0.33	0.31	0	0	0.8	0.57	0	0.4	0.24	1	0.36	0	0.36	0.57	0.67	0.67	0.24	0	0.7	0	0.5	0.15	0.24	1.11	1.11
Ser	UCU	1.2	1.26	0	1.41	1.6	0.8	1.43	1.26	2	1.33	0.9	1.64	2	0	2.25	0.71	0.6	2.21	2.33	0.26	1.5	2.33	0.82	1.58	1.09	0.63	2.33	1	1.03	1.27	0.86	1.91	1.13	1.06	1.56	0.63	0.4	1.74	1.4	0.72	0.4	1.65	1.13	1.5	2.32	1.94	0.86	0.86
	UCC	0	0	0	0	0	0.4	0.29	0	0	0.33	0	0.27	0.67	1.5	0	0.35	0	0.32	0.33	0.78	0.27	0.33	0.82	0.63	0.27	0	0.33	1	0	0	0	0	0.75	0	0.89	0.32	0.4	0.77	0.6	0.48	0.23	0.6	0.56	0.21	0	0.19	0.21	0.21
	UCA	2	2.21	3	1.76	2	1.2	2	2.21	3	2.33	1.5	3	2	4.5	2.25	2.47	2.4	2.21	2.33	3.91	2.59	2.33	1.36	1.26	2.45	2.53	2.33	3	1.34	1.45	2.14	1.91	2.25	2.47	1.56	2.84	2.4	1.35	1.8	2.16	4.85	1.35	1.13	2.36	2.13	1.74	1.93	1.93
	UCG	0.4	0.95	0	0	0.8	0.8	0	0.95	0	0.33	0.3	0	0.33	0	0	0.35	0.3	0	0	0	0.41	0	0.55	0.63	0	0	0	0	0.1	0.18	0	0	0.38	0.71	0	0	0.4	0.77	0.2	0.48	0	0.15	0	0.21	0	0.19	0.43	0.43
	AGU	2.4	1.58	2.33	2.12	1.6	2.4	2.29	1.58	1	1.67	2.4	0.82	1	0	1.13	1.06	1.8	1.26	1	1.04	0.95	1	2.18	1.26	2.18	2.21	1	1	3.41	2.73	2.14	2.18	1.5	1.76	1.78	1.89	1.2	0.97	1.4	2.16	0.4	1.8	2.25	1.5	1.35	1.74	2.36	2.36
	AGC	0	0	0.67	0.71	0	0.4	0	0	0	0	0.9	0.27	0	0	0.38	1.06	0.9	0	0	0	0.27	0	0.27	0.63	0	0.63	0	0	0.1	0.36	0.86	0	0	0	0.22	0.32	1.2	0.39	0.6	0	0.12	0.45	0.94	0.21	0.19	0.19	0.21	0.21
Pro	CCU	3	0	1.71	0	0	0	1.33	0	2	2	1.6	0	0	4	0	1.71	2	1.33	1.33	0	0.8	0	1.33	1.14	4	2	1.33	0	0.67	2	2	4	2	0	1.6	0	2	2	3.2	1.45	1.2	1.33	2.5	2	1.67	2.4	0.57	0.57
	CCC	0	0	0.57	1.33	2	0	0.67	0	0	1	0	0	0	0	0	0	0	1.33	1.33	0	0	0	0.67	0.57	0	0	1.33	0	0	0	2	0	0	4	1.6	1.33	0	0	0.8	0.36	0	0.67	0	0	0	0.27	0	0
	CCA	1	4	1.71	2.67	2	4	2	4	2	1	2.4	4	4	0	4	2.29	2	1.33	1.33	2	3.2	4	2	2.29	0	2	1.33	1.33	3.33	2	0	0	2	0	0.8	2.67	2	0.67	0	1.82	2.8	1.67	1.5	2	2.33	1.33	3.43	3.43
	CCG	0	0	0	0	0	0	0	0	0	0	0	0	0	0	0	0	0	0	0	2	0	0	0	0	0	0	0	2.67	0	0	0	0	0	0	0	0	0	1.33	0	0.36	0	0.33	0	0	0	0	0	0
Thr	ACU	2	0.5	1.05	1.45	0.67	0.5	1.71	0.5	2	1.33	0.62	0.89	1.67	0.5	2.4	1.54	1.2	1.43	1.43	1.82	0.73	1.5	1.5	1.85	1.33	1.33	1.43	0.57	1.18	0.33	1.09	1.11	1.09	0.89	0.89	0.57	1.43	1.6	1.2	1	0.27	1.33	1.87	1.07	1.56	2.35	1.54	1.43
	ACC	0.67	0	0.42	0	0	0	0.29	0	0	0.33	0.31	0.44	0.67	0	0	0.31	0.4	0.29	0.29	0	0.73	0.5	0.5	0.31	0	0	0.29	0.57	0.24	0	0.73	0	0.36	0.89	1.33	0.57	0.29	0.8	0.8	0.75	0.22	0.67	1.07	0.53	1.11	0.24	0	0
	ACA	1.33	3	2.11	2.55	3	2.5	2	3	2	2	2.77	1.78	1.67	3.5	1.6	1.85	2	1.71	1.71	1.82	2.55	1.5	1	1.54	2.67	2.22	1.71	1.71	2.35	3.67	1.45	2.67	2.18	1.33	1.78	2.86	2	0.8	2	1.75	3.51	2	1.07	2.13	1.11	1.41	2.15	2.29
	ACG	0	0.5	0.42	0	0.33	1	0	0.5	0	0.33	0.31	0.89	0	0	0	0.31	0.4	0.57	0.57	0.36	0	0.5	1	0.31	0	0.44	0.57	1.14	0.24	0	0.73	0.22	0.36	0.89	0	0	0.29	0.8	0	0.5	0	0	0	0.27	0.22	0	0.31	0.29
Ala	GCU	0	2.4	3	1.33	1.33	0.8	2	2.4	0.57	2	1.71	4	0	0	2	1.33	0	1.6	1	0	0	1	3.43	1.33	2.67	0	1	0	2	1	1.14	1	1	0	0	4	1.33	2.29	0.67	0.8	0.84	1.33	2.22	1.6	2.67	1.6	0.8	0.8
	GCC	0	0.8	1	0	1.33	1.6	0	1.6	0.57	0	0	0	0	0	0	0	0	0	0	1	0.67	0	0	1.33	0	0	0	0	1	0	0	0	0	0	1.33	0	0	0	0	0.27	0.06	0.33	0.44	1.6	0	0	0	0
	GCA	4	0	0	2.67	1.33	1.6	2	0	2.86	2	2.29	0	2.67	4	2	2.67	4	2.4	3	3	3.33	3	0.57	1.33	1.33	4	3	0	1	3	2.29	3	3	4	2.67	0	2.67	1.43	3.33	2.93	3.1	2.33	1.33	0.8	1.33	2.4	2.4	2.4
	GCG	0	0.8	0	0	0	0	0	0	0	0	0	0	1.33	0	0	0	0	0	0	0	0	0	0	0	0	0	0	0	0	0	0.57	0	0	0	0	0	0	0.29	0	0	0	0	0	0	0	0	0.8	0.8
Tyr	UAU	1.91	1.87	1.87	1.87	1.67	1.88	1.81	1.86	1.82	1.82	1.45	1.87	1.9	1.75	2	1.83	1.88	1.89	1.91	1.92	1.86	1.91	1.88	2	1.89	1.88	1.91	2	1.82	2	1.64	2	1.53	1.9	1.8	1.5	1.83	1.9	1.73	1.88	2	1.8	1.73	1.8	1.4	1.69	1.87	1.87
	UAC	0.09	0.13	0.13	0.13	0.33	0.13	0.19	0.14	0.18	0.18	0.55	0.13	0.1	0.25	0	0.17	0.12	0.11	0.09	0.08	0.14	0.09	0.13	0	0.11	0.12	0.09	0	0.18	0	0.36	0	0.47	0.1	0.2	0.5	0.17	0.1	0.27	0.13	0	0.2	0.27	0.2	0.6	0.31	0.13	0.13
His	CAU	1.78	2	2	2	1.71	1.6	2	2	2	1.6	1.71	2	1.75	2	2	2	1.5	1.78	1.71	1.6	2	1.71	1.78	2	2	1.5	1.71	1.6	1.64	2	1.45	1.75	1	2	2	2	1.5	1.67	1.33	2	1.75	1.82	1.33	1.75	1.67	1	2	2
	CAC	0.22	0	0	0	0.29	0.4	0	0	0	0.4	0.29	0	0.25	0	0	0	0.5	0.22	0.29	0.4	0	0.29	0.22	0	0	0.5	0.29	0.4	0.36	0	0.55	0.25	1	0	0	0	0.5	0.33	0.67	0	0.25	0.18	0.67	0.25	0.33	1	0	0
Gln	CAA	2	1.6	1.62	1.43	2	1.5	1.33	1.6	1	2	1	1.5	2	2	1.25	1.56	1.83	2	2	1.5	2	2	1.33	1	2	1.83	2	1.67	1.64	1.67	2	1.5	2	2	2	1.33	1.5	1.14	1.5	1.33	2	1.83	1.75	1.67	1.69	1.69	2	2
	CAG	0	0.4	0.38	0.57	0	0.5	0.67	0.4	1	0	1	0.5	0	0	0.75	0.44	0.17	0	0	0.5	0	0	0.67	1	0	0.17	0	0.33	0.36	0.33	0	0.5	0	0	0	0.67	0.5	0.86	0.5	0.67	0	0.17	0.25	0.33	0.31	0.31	0	0
Asn	AAU	1.8	1.89	1.61	1.95	1.92	1.86	1.67	1.88	1.92	1.85	1.86	1.78	1.77	2	1.94	1.65	1.76	1.72	1.79	1.75	1.87	1.79	1.65	1.77	1.85	1.67	1.79	1.89	1.84	1.85	1.79	1.86	1.94	1.72	1.9	1.83	1.67	1.7	1.79	1.85	1.63	1.74	1.15	1.64	1.49	1.97	1.74	1.73
	AAC	0.2	0.11	0.39	0.05	0.08	0.14	0.33	0.12	0.08	0.15	0.14	0.22	0.23	0	0.06	0.35	0.24	0.28	0.21	0.25	0.13	0.21	0.35	0.23	0.15	0.33	0.21	0.11	0.16	0.15	0.21	0.14	0.06	0.28	0.1	0.17	0.33	0.3	0.21	0.15	0.37	0.26	0.85	0.36	0.51	0.03	0.26	0.27
Lys	AAA	1.67	1.48	1.48	1.57	1.55	1.55	1.69	1.47	1.81	1.66	1.56	1.73	1.81	1.64	1.7	1.68	1.45	1.83	1.69	1.51	1.5	1.69	1.62	1.67	1.85	1.45	1.69	1.78	1.38	1.45	1.38	1.73	1.45	1.68	1.4	1.81	1.7	1.62	1.84	1.71	1.57	1.76	1.7	1.63	1.55	1.69	1.61	1.62
	AAG	0.33	0.52	0.52	0.43	0.45	0.45	0.31	0.53	0.19	0.34	0.44	0.27	0.19	0.36	0.3	0.32	0.55	0.17	0.31	0.49	0.5	0.31	0.38	0.33	0.15	0.55	0.31	0.22	0.63	0.55	0.62	0.27	0.55	0.32	0.6	0.19	0.3	0.38	0.16	0.29	0.43	0.24	0.3	0.37	0.45	0.31	0.39	0.38
Asp	GAU	2	1.73	1.33	1.54	1.8	2	1.68	1.73	1.73	2	1.88	1.9	1.9	2	1.87	2	1.71	1.87	1.88	1.89	1.69	1.88	1.6	2	1.78	1.71	1.88	1.67	1.86	1.82	1.85	1.79	1.82	1.68	1.85	1.57	2	1.71	1.86	1.58	1.93	1.71	2	1.78	1.52	1.57	1.84	1.89
	GAC	0	0.27	0.67	0.46	0.2	0	0.32	0.27	0.27	0	0.12	0.1	0.1	0	0.13	0	0.29	0.13	0.13	0.11	0.31	0.13	0.4	0	0.22	0.29	0.13	0.33	0.14	0.18	0.15	0.21	0.18	0.32	0.15	0.43	0	0.29	0.14	0.42	0.07	0.29	0	0.22	0.48	0.43	0.16	0.11
Glu	GAA	1.71	1.75	1.39	1.52	1.5	1.45	1.8	1.75	2	1.79	1.69	1.74	2	2	1.58	1.23	1.67	1.82	1.83	1.65	1.77	1.91	1.4	1.73	1.54	1.67	1.83	1.78	1.7	1.62	1.68	1.81	1.74	1.78	1.79	1.71	1.17	1.5	1.64	1.51	1.69	1.75	1.9	1.62	1.78	1.77	1.53	1.52
	GAG	0.29	0.25	0.61	0.48	0.5	0.55	0.2	0.25	0	0.21	0.31	0.26	0	0	0.42	0.77	0.33	0.18	0.17	0.35	0.23	0.09	0.6	0.27	0.46	0.33	0.17	0.22	0.3	0.38	0.32	0.19	0.26	0.22	0.21	0.29	0.83	0.5	0.36	0.49	0.31	0.25	0.1	0.38	0.22	0.23	0.47	0.48
Cys	UGU	2	2	1.14	1.43	2	1.25	1.2	2	1.71	1.78	1.67	2	1.75	2	2	1.67	1.6	1.4	1.4	2	1.6	1.4	1.33	1.43	2	1.6	1.4	2	1.75	2	1.5	2	1.78	2	0	2	1.67	1.25	1.5	1.75	1.75	1	1.6	1.67	1.6	2	1.76	1.76
	UGC	0	0	0.86	0.57	0	0.75	0.8	0	0.29	0.22	0.33	0	0.25	0	0	0.33	0.4	0.6	0.6	0	0.4	0.6	0.67	0.57	0	0.4	0.6	0	0.25	0	0.5	0	0.22	0	2	0	0.33	0.75	0.5	0.25	0.25	1	0.4	0.33	0.4	0	0.24	0.24
Arg	CGU	0.67	0.5	0.46	1.5	0.86	2	1.29	0.5	1.33	0	0.75	3	2	1.2	1.33	0.6	1.71	0.5	1.09	1.2	0.6	1.09	0	0.86	1.5	1.5	1.09	1	0.5	1.5	1.5	2	1.71	1.5	0.67	0.67	0.6	0.43	0.75	0.3	0.48	0.92	1.6	0	0	0.5	0.4	0.43
	CGC	0	0	0	0	0	0	0	0	0	0	0	0	0	0	0	0	0	0	0	0	0	0	0	0	0	0.75	0	1	0.25	0	1.5	0	0	0	0	0	0	0.86	0	0	0	0	0	0	0	0	0.4	0.43
	CGA	1.33	0	0.46	0.75	0.86	1	0.86	0	0	0.86	0.75	0	0	1.2	0	0.6	0	0	0	0	0	0	0.38	0	0	0	0	1	0	0	0	0	0	1	0.67	0.67	0.6	0	0.75	0.6	2.88	0	0.4	0	0.67	0.5	0.4	0.43
	CGG	0.67	0	0	0	0	0	0	0	0	0	0	0	0	0	0	0	0	0	0	0.6	0	0	0	0	0	0	0	0	0	0	0	0	0	0	0	0	0	0	0	0	0	0	0	0	0	0	0	0
	AGA	2.67	3	3.69	3.75	3.43	2	2.14	3	4	4.29	4.5	1.5	3	1.2	4.67	4.2	3.43	3	2.18	4.2	5.4	2.18	3.75	4.29	2.5	3	2.18	3	3.75	4.5	3	2.67	1.71	3	4.67	4	4.2	1.29	3.75	3.9	2.16	4.15	3.2	3.82	4.33	3.75	3.2	3
	AGG	0.67	2.5	1.38	0	0.86	1	1.71	2.5	0.67	0.86	0	1.5	1	2.4	0	0.6	0.86	2.5	2.73	0	0	2.73	1.88	0.86	2	0.75	2.73	0	1.5	0	0	1.33	2.57	0.5	0	0.67	0.6	3.43	0.75	1.2	0.48	0.92	0.8	2.18	1	1.25	1.6	1.71
Gly	GGU	0.8	2	1.82	0.89	3.33	1.14	1.85	2	1	1.71	1.78	2	1.5	0	2	2.5	1	2.18	1.85	2.4	1.25	1.85	2	1.6	0.73	1	1.85	2.67	1.39	2.18	1	1.54	1.14	0.44	1	2.29	2.5	2	1.33	0.8	1.65	1.47	1.33	0	1.71	1.19	0.67	0.67
	GGC	0	0	0	0.89	0	0	0	0	0	0	0.44	0	0.5	0	0	0	0	0	0	0	0.25	0	0	0.4	0	0	0	0	0	0	0.5	0	0.57	0	0	0.57	0	0.67	0	0	0.47	0.42	0	0	0.29	0.15	0.33	0.33
	GGA	2.4	2	2.18	1.78	0.67	1.71	2.15	2	2.67	2	1.33	2	2	4	1.5	1.5	3	1.45	1.85	1.6	2.5	1.85	0.67	1.6	2.91	3	1.85	1.33	2.26	1.45	1.5	2.46	2.29	2.67	3	0.57	1.5	1.33	2	2.4	1.88	1.47	2.67	4	2	2.37	3	3
	GGG	0.8	0	0	0.44	0	1.14	0	0	0.33	0.29	0.44	0	0	0	0.5	0	0	0.36	0.31	0	0	0.31	1.33	0.4	0.36	0	0.31	0	0.35	0.36	1	0	0	0.89	0	0.57	0	0	0.67	0.8	0	0.63	0	0	0	0.3	0	0
	RSCU≥1	25	25	26	27	25	28	27	26	27	26	25	25	27	26	27	27	26	27	28	26	22	26	26	29	26	26	28	28	28	25	28	28	30	24	25	21	25	25	24	25	23	25	27	25	27	27	23	23
	RSCU≥1.6	20	19	17	13	18	16	22	20	20	22	17	19	22	17	19	17	18	19	20	19	17	20	14	14	19	17	20	16	17	18	13	20	18	18	19	14	15	14	13	13	17	16	15	20	15	18	19	19
	Minimum value
	Maximum value
[truncated: 40 more columns]
